# Supplementary material for: Fine mapping of a leaf flattening gene Bralcm through BSR-Seq in Chinese cabbage (Brassica rapa L. ssp. pekinensis)
Source: Sci Rep. 2020 Aug 18;10:13924. doi: 10.1038/s41598-020-70975-2 (PMC7435182; doi:10.1038/s41598-020-70975-2)
Supplement: Supplementary file 2 — Supplementary Information [file 41598_2020_70975_MOESM2_ESM.zip]

Archive with 15 entries (15 files):
- Supplementary Table S6.xlsx
- Supplementary Figure S1.tif
- Supplementary Figure S2.tif
- Supplementary Figure S3.tif
- Supplementary Figure S4.tif
- Supplementary Figure S5.tif
- Supplementary Figure S6.tif
- Supplementary Figure S7.tif
- Supplementary Figure S8.tif
- Supplementary Figure S9.tif
- Supplementary Table S1.xlsx
- Supplementary Table S2.xlsx
- Supplementary Table S3.xlsx
- Supplementary Table S4.xlsx
- Supplementary Table S5.xlsx
