# Supplementary material for: Fine mapping of a leaf flattening gene Bralcm through BSR-Seq in Chinese cabbage (Brassica rapa L. ssp. pekinensis)
Source: Sci Rep. 2020 Aug 18;10:13924. doi: 10.1038/s41598-020-70975-2 (PMC7435182; doi:10.1038/s41598-020-70975-2)
Supplement: Supplementary file 2 — Supplementary Information [file 41598_2020_70975_MOESM2_ESM.zip › Supplementary Table S1.xlsx]

## Sheet: Sheet1
Characteristics	‘FT’	lcm
Mean head weight (kg)	0.41 ± 0.05	0.05 ± 0.00*
Mean head length (cm)	12.73 ± 0.68	6.95 ± 0.53*
Mean head width (cm)	9.22 ± 0.82	3.69 ± 0.51*
Mean head length/head width ratio	1.38 ± 0.09	1.88 ± 0.05*
