# Supplementary material for: Fine mapping of a leaf flattening gene Bralcm through BSR-Seq in Chinese cabbage (Brassica rapa L. ssp. pekinensis)
Source: Sci Rep. 2020 Aug 18;10:13924. doi: 10.1038/s41598-020-70975-2 (PMC7435182; doi:10.1038/s41598-020-70975-2)
Supplement: Supplementary file 2 — Supplementary Information [file 41598_2020_70975_MOESM2_ESM.zip › Supplementary Table S2.xlsx]

## Sheet: Sheet1
sample	Total raw reads	Total clean reads	Q20 (%)	GC content (%)
lcm	49518374	49089636	96.11	48.64
‘FT’	54276178	53868502	96.38	48.54
