# Supplementary material for: Fine mapping of a leaf flattening gene Bralcm through BSR-Seq in Chinese cabbage (Brassica rapa L. ssp. pekinensis)
Source: Sci Rep. 2020 Aug 18;10:13924. doi: 10.1038/s41598-020-70975-2 (PMC7435182; doi:10.1038/s41598-020-70975-2)
Supplement: Supplementary file 2 — Supplementary Information [file 41598_2020_70975_MOESM2_ESM.zip › Supplementary Table S3.xlsx]

## Sheet: Sheet1
Chromosome	Start site	End site	SNV count	Target length
A01	1016464	9172697	171	8156233
