# Supplementary material for: Fine mapping of a leaf flattening gene Bralcm through BSR-Seq in Chinese cabbage (Brassica rapa L. ssp. pekinensis)
Source: Sci Rep. 2020 Aug 18;10:13924. doi: 10.1038/s41598-020-70975-2 (PMC7435182; doi:10.1038/s41598-020-70975-2)
Supplement: Supplementary file 2 — Supplementary Information [file 41598_2020_70975_MOESM2_ESM.zip › Supplementary Table S4.xlsx]

## Sheet: Sheet1
Marker	Forward primer	Reverse primer	Tm(℃)
SSRHG-1	ACTCAGTCACAGCCGTTGGA	CAGCTTCCTGAATAGCCTTTTG	56
SSRG-9	AGTCCAAGTTACCAAAAATAACAGA	GTTAATGCGTAGTAGAGCTGAATAAG	56
SSRHG-7	GCATTCATCCAAAACATCAACT	AATTTGTGAAATGTTACAATATCTTTG	56
SSRMG-5	CGAGTTCTTCGTGTTTCGC	GTCACCTTTTTTGGTTTTGCT	56
SSRMG-4	CCCATAGAAAAAAGAAAAGCAA	TGACAGAAGGCAAAATACGTCT	56
SSRS-1	GTCGTTTTGGTCTGGATCTATTCT	GACAAACCTGTTGGTGACGG	56
InDelD-20	GTTCTTCGTGTTTCGCACAA	TCCGACAGGTCACCTTTTTT	56
InDelD-14	TGAGGCTTAGAATCAATGGTCA	GTTTCACTTTGGTCAGTACACGA	56
A-1	ACCTAATCCTCCCCCTTTCC	TCTTTCTTTGTTTATAGAAGATTGTAATCA	57
A-2	TATAAACAAAGAAAGAAGTTCAGATTCT	CAAAGTCCTGCCAATCCG	57
A-3	GATTGGCAGGACTTTGTTGG	CCGATCAACAGGACCAAGAG	57
A-4	AGATCATCGTCATGTACCCTATCC	TTGTTTTCTCAGGCACAACCTAT	57
A-5	AAGTGTCTTAACTGTTCTTGTATCCTTTA	GCTGATGATAACGCTGAGTCCT	57
A-6	AGGACTCAGCGTTATCATCAGC	CTGCATTTGTAAAGAATTAAAAAACA	57
A-7	CTTTACAAATGCAGGTTGCTACTT	CCTTAAAGAGGCAGTGAAGAATAAG	57
Actin	CGAAACAACTTACAACTCC	CTCTTTGCTCATACGGTCA	60
BraA01g007510.3C	TGCGGTGTACCTGCAAGTCAGT	CATCCCCATCCAATACCCCTAAC	60
