# Supplementary material for: Fine mapping of a leaf flattening gene Bralcm through BSR-Seq in Chinese cabbage (Brassica rapa L. ssp. pekinensis)
Source: Sci Rep. 2020 Aug 18;10:13924. doi: 10.1038/s41598-020-70975-2 (PMC7435182; doi:10.1038/s41598-020-70975-2)
Supplement: Supplementary file 2 — Supplementary Information [file 41598_2020_70975_MOESM2_ESM.zip › Supplementary Table S5.xlsx]

## Sheet: Sheet1
Gene	A.thaliana gene	Annoation	E-value
BraA01g007500.3C		unknown
BraA01g007510.3C	AT4G30190	AHA2, PMA2; AHA2; ATPase/ hydrogen-exporting ATPase, phosphorylative mechanism	0
BraA01g007520.3C	AT4G30180	transcription factor/ transcription regulator	2e-52
BraA01g007530.3C	AT4G30170	peroxidase, putative	2e-160
BraA01g007540.3C	AT2G43470	zinc finger CCCH domain protein, putative (DUF3755)	7e-10
BraA01g007550.3C	AT4G30160	"VLN4, ATVLN4; VLN4 (ARABIDOPSIS THALIANA VILLIN 4); actin binding"	0
BraA01g007560.3C	AT4G30150	Urb2/Npa2 family protein	0
BraA01g007570.3C	AT4G30130	unknown protein	0
BraA01g007580.3C	AT2G19110	HMA4; HMA4; cadmium ion transmembrane transporter/ cadmium-transporting ATPase/ zinc ion transmembrane transporter	0
BraA01g007590.3C	AT4G30110	HMA2; HMA2; cadmium-transporting ATPase	0
BraA01g007600.3C	AT4G30090	emb1353; emb1353 (embryo defective 1353)	2e-143
BraA01g007610.3C	AT4G30080	ARF16; ARF16 (AUXIN RESPONSE FACTOR 16); miRNA binding / transcription factor	0
BraA01g007620.3C	AT4G30064	low-molecular-weight cysteine-rich 60
BraA01g007630.3C	AT4G30030	aspartyl protease family protein	0
BraA01g007640.3C	AT4G30020	subtilase family protein	0
BraA01g007650.3C	AT2G25680	MOT1; MOT1 (molybdate transporter 1); molybdate ion transmembrane transporter/ sulfate transmembrane transporter	0
BraA01g007660.3C		unknown
BraA01g007670.3C	AT4G30010	unknown protein
BraA01g007680.3C	AT4G30000	dihydropterin pyrophosphokinase, putative / dihydropteroate synthase, putative / DHPS, putative	0
BraA01g007690.3C	AT4G29990	light repressible receptor protein kinase	0
BraA01g007700.3C	AT4G29990	light repressible receptor protein kinase	0
BraA01g007710.3C	AT4G29960	unknown protein	4e-83
BraA01g007720.3C	AT4G29950	microtubule-associated protein	0
